# Supplementary material for: Equine Mx1 Restricts Influenza A Virus Replication by Targeting at Distinct Site of its Nucleoprotein
Source: Viruses. 2019 Dec 2;11(12):1114. doi: 10.3390/v11121114 (PMC6950424; doi:10.3390/v11121114)
Supplement: Supplementary file 1 [file viruses-11-01114-s001.zip]

Archive with 3 entries (2 files):
- viruses-614159-suppl/
- viruses-614159-suppl/Figure S1.pdf
- viruses-614159-suppl/suppliermentry tables.pdf
